# Supplementary material for: Implicit associations of teleology and essentialism concepts with genetics concepts among secondary school students
Source: PLoS One. 2020 Nov 20;15(11):e0242189. doi: 10.1371/journal.pone.0242189 (PMC7679004; doi:10.1371/journal.pone.0242189)
Supplement: S4 Appendix — (CSV) [file pone.0242189.s004.csv]

D_biep.Stability_Genetics_Positive_all	D_biep.Goal_Genetics_Positive_all	Age	School_Class	Gender	Previous_Learning_in_School	Previous_Learning_Outside_School
-0.054772866	-0.09874301	17	1	Male	Upper_Secondary	Yes
-0.201031208	-0.041163776	17	1	Female	Upper_Secondary	No
-0.107741564	-0.171684992	17	1	Male	Upper_Secondary	No
-0.393157389	-0.232034881	17	1	Male	Lower_and_Upper_Secondary	Yes
0.687731914	0.206462591	17	1	Male	Upper_Secondary	No
0.95481694	1.563135093	17	2	Female	Lower_and_Upper_Secondary	No
0.117553294	0.240331516	17	2	Female	Lower_and_Upper_Secondary	Yes
0.125958695	-0.056243911	17	2	Male	Upper_Secondary	Yes
-0.166325275	0.200154752	17	2	Male	Upper_Secondary	Yes
0.019026807	-0.495701958	17	2	Male	Upper_Secondary	Yes
-0.056527163	-0.37822389	17	2	Female	Upper_Secondary	Yes
0.219446708	0.262840961	17	2	Male	Upper_Secondary	Yes
0.281928594	0.032274297	17	3	Female	Upper_Secondary	No
0.305437316	0.403557044	17	3	Female	Upper_Secondary	No
0.392812616	0.488837201	17	3	Female	Upper_Secondary	No
0.49501945	0.170861091	17	3	Female	Upper_Secondary	No
-0.338983529	0.287686924	17	3	Male	Lower_and_Upper_Secondary	No
0.023194487	0.061600357	17	4	Female	Upper_Secondary	No
0.035758915	-0.573449044	17	4	Female	Upper_Secondary	No
0.001677866	-0.34514113	17	4	Male	Lower_and_Upper_Secondary	No
0.040638547	0.615216835	17	4	Male	Upper_Secondary	No
-0.040305554	-0.014345792	17	4	Female	Upper_Secondary	Yes
0.71731757	0.082193072	15	5	Male	Lower_and_Upper_Secondary	Yes
0.113123129	-0.038171159	15	5	Female	Lower_Secondary	Yes
0.092618355	-0.165006289	15	5	Female	Lower_Secondary	No
-0.007906369	0.103571941	15	5	Female	Lower_Secondary	No
0.043735921	0.239752646	15	5	Male	Lower_Secondary	Yes
-0.565580297	0.049583459	15	5	Female	Lower_and_Upper_Secondary	Yes
0.145228187	-0.479536986	15	5	Female	Lower_Secondary	Yes
-0.306892386	0.407519403	15	5	Female	Lower_Secondary	Yes
0.2987459	-0.231390072	15	5	Female	Lower_Secondary	Yes
0.126832658	0.187313556	15	5	Male	Lower_Secondary	No
0.666938033	0.321250363	15	5	Female	Upper_Secondary	Yes
0.002697056	-0.203977335	16	6	Female	Lower_Secondary	Yes
0.680660756	0.16431206	16	6	Female	Lower_Secondary	Yes
0.493166097	-0.014285512	16	6	Female	Lower_Secondary	Yes
1.756572668	0.604630301	16	6	Male	Lower_Secondary	No
0.372902441	0.378947648	16	6	Male	Lower_Secondary	Yes
-0.075869032	0.142719153	16	6	Female	Lower_Secondary	Yes
0.306113887	-0.379358428	16	6	Female	Lower_Secondary	Yes
0.018791384	0.599658699	16	6	Female	Lower_Secondary	No
0.036558993	0.077210453	16	6	Male	Lower_Secondary	Yes
0.879362222	0.232969228	16	6	Female	Lower_Secondary	Yes
0.13758286	0.573476108	16	6	Female	Lower_Secondary	No
-0.066357269	-0.578534326	16	6	Female	Lower_Secondary	No
-0.190967237	0.580337676	16	6	Female	Lower_Secondary	No
0.444920943	0.202812733	17	7	Female	Upper_Secondary	Yes
0.720690239	-0.683739327	17	7	Female	Upper_Secondary	Yes
0.105380948	-0.244184693	17	7	Male	Lower_and_Upper_Secondary	No
0.403655171	-0.193725656	17	7	Female	Upper_Secondary	No
-0.035285922	0.02431828	17	7	Female	Lower_and_Upper_Secondary	No
0.668479932	0.060748314	17	7	Female	Upper_Secondary	No
0.09505992	-0.5090382	17	7	Female	Lower_and_Upper_Secondary	Yes
-0.064775198	0.251055903	17	7	Male	Lower_and_Upper_Secondary	Yes
0.381602449	0.38362642	17	7	Male	Lower_and_Upper_Secondary	No
0.278331471	0.068646731	17	7	Male	Upper_Secondary	No
0.844775369	0.383323694	17	7	Female	Upper_Secondary	No
0.437637144	0.808972912	17	7	Male	Lower_and_Upper_Secondary	No
0.285340687	0.146566096	17	7	Male	Lower_and_Upper_Secondary	Yes
0.427240973	0.046567315	17	7	Male	Upper_Secondary	No
-0.381967442	0.073323524	17	7	Female	Upper_Secondary	No
-0.224284906	0.077731415	17	8	Female	Upper_Secondary	Yes
0.352171275	-0.078286983	17	8	Female	Upper_Secondary	No
-0.559643155	-0.073917581	17	8	Female	Upper_Secondary	No
-0.183119207	0.143039963	17	8	Female	Upper_Secondary	Yes
0.530488323	0.383879436	17	8	Female	Upper_Secondary	No
0.290431232	-0.386572578	17	8	Male	Upper_Secondary	No
0.561929009	0.147564314	17	8	Female	Lower_and_Upper_Secondary	No
0.146517378	0.156176178	17	8	Female	Upper_Secondary	Yes
-0.394888953	0.013964181	17	8	Female	Upper_Secondary	Yes
0.437126318	-0.009421271	17	8	Male	Upper_Secondary	No
0.110337891	-0.801216284	17	9	Male	Lower_and_Upper_Secondary	Yes
0.042629214	-0.062301112	17	9	Male	Upper_Secondary	Yes
0.184711428	-0.132715525	17	9	Male	Lower_and_Upper_Secondary	Yes
0.186891257	-0.105838503	17	9	Female	Lower_and_Upper_Secondary	Yes
0.392818195	0.397924362	17	9	Female	Lower_and_Upper_Secondary	No
-0.430597475	-0.123517533	17	9	Male	Lower_and_Upper_Secondary	Yes
0.310704616	-0.273828144	17	9	Female	Lower_and_Upper_Secondary	Yes
0.210021587	0.046819377	17	9	Female	Lower_and_Upper_Secondary	Yes
-0.244241536	0.120618	17	9	Female	Lower_and_Upper_Secondary	Yes
0.164200421	-0.153648489	17	9	Female	Lower_and_Upper_Secondary	Yes
-0.050154508	-0.089545465	17	9	Female	Lower_and_Upper_Secondary	Yes
0.178100993	0.088301558	17	9	Female	Lower_and_Upper_Secondary	Yes
0.124924142	0.437270062	17	9	Female	Lower_and_Upper_Secondary	No
0.048062248	0.484178398	17	9	Female	Lower_and_Upper_Secondary	No
0.734894719	0.581370868	17	9	Female	Lower_and_Upper_Secondary	Yes
0.386449805	-0.098843919	17	9	Female	Lower_and_Upper_Secondary	Yes
0.049044337	0.503265108	17	9	Female	Lower_and_Upper_Secondary	Yes
0.19296358	-0.047966243	17	9	Female	Lower_and_Upper_Secondary	Yes
0.575598023	0.347084984	17	9	Female	Lower_and_Upper_Secondary	Yes
0.094318768	-0.390655177	16	10	Male	Upper_Secondary	No
0.308660905	0.167477039	16	10	Male	Lower_and_Upper_Secondary	No
-0.162067057	-0.02077795	16	10	Female	Lower_and_Upper_Secondary	No
0.088596224	0.376144095	16	10	Male	Lower_and_Upper_Secondary	No
0.220505817	0.590738919	16	10	Female	Lower_Secondary	Yes
0.257049275	0.863420814	16	10	Female	Lower_and_Upper_Secondary	Yes
-0.022818732	0.058966047	16	10	Female	Lower_Secondary	Yes
0.160691041	0.240756233	16	10	Male	Lower_Secondary	Yes
-0.555380306	0.306771795	16	10	Male	Lower_Secondary	Yes
0.382059732	0.379641699	16	10	Female	Lower_and_Upper_Secondary	No
0.220811474	0.287976483	16	10	Male	Lower_and_Upper_Secondary	No
-0.141218415	-0.073047311	16	10	Male	Lower_Secondary	No
0.692887048	0.255211755	16	10	Female	Lower_Secondary	No
0.041627892	0.610125109	16	11	Female	Lower_Secondary	No
-0.380157572	-0.108548433	16	11	Female	Lower_Secondary	No
-0.373413831	-0.246115911	16	11	Female	Upper_Secondary	No
0.027520291	0.116423312	16	11	Female	No	No
-0.211511387	-0.375273159	16	11	Male	Lower_and_Upper_Secondary	Yes
-0.698591497	0.787901799	16	11	Male	Upper_Secondary	No
-0.37383842	0.079111649	16	11	Female	Lower_Secondary	No
0.079506146	0.160623742	16	11	Male	Lower_and_Upper_Secondary	Yes
0.21326957	-0.213694439	16	11	Female	No	No
0.471330799	0.187652515	17	12	Male	Upper_Secondary	Yes
-0.134363792	-0.162408068	17	12	Male	Lower_and_Upper_Secondary	Yes
0.458425526	-0.406596664	17	12	Female	Lower_and_Upper_Secondary	Yes
0.061096744	-0.096387425	17	12	Female	Lower_and_Upper_Secondary	No
-0.687114371	0.783129819	17	12	Male	Lower_and_Upper_Secondary	No
-0.140605359	0.624048682	17	12	Male	Lower_and_Upper_Secondary	Yes
0.56937859	-0.254116904	17	12	Female	Upper_Secondary	Yes
0.353429046	-0.142750829	17	12	Female	Lower_and_Upper_Secondary	Yes
0.509624415	0.358529417	17	12	Female	Lower_and_Upper_Secondary	Yes
-0.238442729	0.072857144	17	12	Female	Lower_and_Upper_Secondary	Yes
0.179891951	0.454649625	17	12	Female	Lower_and_Upper_Secondary	Yes
0.364385803	0.568550412	17	12	Female	Lower_and_Upper_Secondary	Yes
-0.153676859	0.031549444	17	12	Male	Lower_Secondary	Yes
0.465095565	-0.191433975	17	12	Female	Lower_and_Upper_Secondary	Yes
0.015812878	0.123603421	15	13	Male	Lower_and_Upper_Secondary	No
-0.135680131	-0.422170526	15	13	Female	Lower_and_Upper_Secondary	Yes
0.307442639	0.151138486	15	13	Male	Lower_and_Upper_Secondary	Yes
-0.608857845	-0.11138174	15	13	Female	Upper_Secondary	Yes
-0.305722432	0.240187155	15	13	Male	Upper_Secondary	Yes
-0.057580308	0.022821049	15	13	Male	Lower_and_Upper_Secondary	Yes
-0.116498795	0.293500856	15	13	Female	Lower_and_Upper_Secondary	No
-0.417576833	-0.166873704	15	13	Male	Upper_Secondary	Yes
0.045118421	0.171217478	15	13	Female	Upper_Secondary	Yes
0.459139234	-0.254185257	15	13	Female	Lower_and_Upper_Secondary	Yes
0.417382332	0.03435798	15	13	Male	Lower_and_Upper_Secondary	Yes
0.631732229	-0.314663522	15	13	Female	Lower_and_Upper_Secondary	Yes
0.145379142	-0.170246142	15	13	Female	Upper_Secondary	Yes
-0.121206141	0.044377626	15	13	Male	Lower_and_Upper_Secondary	No
-0.12122943	0.096441806	15	13	Female	Lower_and_Upper_Secondary	No
-0.302697934	-0.057541244	15	13	Female	Lower_and_Upper_Secondary	No
0.158560358	0.143795497	15	13	Female	Lower_and_Upper_Secondary	Yes
0.571482599	0.493065471	16	14	Female	Upper_Secondary	Yes
0.159844711	-0.260269869	16	14	Female	Lower_and_Upper_Secondary	No
0.041710564	-0.293592734	16	14	Female	Lower_and_Upper_Secondary	No
0.340143456	-0.069784995	16	14	Male	Lower_and_Upper_Secondary	Yes
-0.576580252	0.16780566	16	14	Male	Lower_Secondary	Yes
-0.183874722	-0.081502664	16	14	Male	Lower_and_Upper_Secondary	Yes
0.309912567	-0.518203716	16	14	Female	Lower_Secondary	No
-0.115671628	0.246320184	16	14	Female	Upper_Secondary	No
-0.231127583	-0.688530868	16	14	Female	Lower_and_Upper_Secondary	Yes
0.198818934	-0.100261726	16	15	Female	Lower_and_Upper_Secondary	Yes
0.24854765	0.212044675	16	15	Female	Lower_and_Upper_Secondary	Yes
0.827040618	-0.187198186	16	15	Female	Upper_Secondary	Yes
-0.118109447	0.416653834	16	15	Female	Lower_and_Upper_Secondary	Yes
-0.215721467	-0.657684768	16	15	Female	Lower_and_Upper_Secondary	Yes
0.156364099	-0.040695601	16	15	Male	Upper_Secondary	Yes
0.299376269	-0.308617985	16	15	Male	Upper_Secondary	Yes
0.039664689	0.32363294	15	16	Male	Lower_Secondary	No
-0.335816662	-0.213630837	15	16	Female	Lower_and_Upper_Secondary	No
0.000906772	-0.300300041	15	16	Female	Lower_and_Upper_Secondary	Yes
0.409937874	0.174064161	15	16	Male	No	No
0.820366231	0.114233916	15	16	Female	Lower_and_Upper_Secondary	Yes
0.589833667	-0.514672517	15	16	Female	Lower_and_Upper_Secondary	No
0.045163709	0.350704985	15	16	Female	No	Yes
-0.19152533	0.323524151	15	16	Female	Lower_and_Upper_Secondary	Yes
0.126190491	0.457463476	15	16	Male	Lower_and_Upper_Secondary	Yes
1.17383319	-0.174667479	15	16	Female	No	No
